# Supplementary material for: Paneth Cells Regulate Lymphangiogenesis under Control of Microbial Signals during Experimental Portal Hypertension
Source: Biomedicines. 2022 Jun 25;10(7):1503. doi: 10.3390/biomedicines10071503 (PMC9313283; doi:10.3390/biomedicines10071503)
Supplement: Supplementary file 1 [file biomedicines-10-01503-s001.zip]

Archive with 1 entries (1 files):
- biomedicines-1702320-supplementary.pdf
